# Supplementary material for: Non-Operative vs. Operative Treatment of Pediatric Proximal Humerus Fractures: Surgery Offers No Clinical or Economic Benefit, a Retrospective Study of 152 Children
Source: Children (Basel). 2025 Dec 31;13(1):67. doi: 10.3390/children13010067 (PMC12840326; doi:10.3390/children13010067)
Supplement: Supplementary file 1 [file children-13-00067-s001.zip]

Archive with 1 entries (1 files):
- children-4056921-supplementary.pdf
